# Supplementary material for: The Experiences of a Complex Arts-Based Intervention for Patients with End-Stage Kidney Disease Whilst Receiving Haemodialysis: A Qualitative Process Evaluation
Source: Healthcare (Basel). 2021 Oct 18;9(10):1392. doi: 10.3390/healthcare9101392 (PMC8535624; doi:10.3390/healthcare9101392)
Supplement: Supplementary file 1 [file healthcare-09-01392-s001.zip]

Archive with 3 entries (3 files):
- HCP Interview guide Process Evaluation Semi-structured interviews.pdf
- Interview guide Process Evaluation Control Group.pdf
- Interview guide Process Evaluation Experimental Group.pdf
